# Supplementary material for: Annotation-free prediction of immunotherapy response in melanoma using single-cell transcriptomic data
Source: PLoS One. 2026 Feb 27;21(2):e0343633. doi: 10.1371/journal.pone.0343633 (PMC12948085; doi:10.1371/journal.pone.0343633)
Supplement: S1 File — S2 Fig. Input format of single-cell RNA sequencing data for pathway-based modeling using the 2D Convolutional Neural Network (2D CNN) model. S3 Fig. Differences in immune cell profiles according to immunotherapy response in single-cell RNA-seq data from malignant melanoma patients treated with immunotherapy. S4 Fig. Expression patterns of top contributing genes from the scRNA-seq based predictive model, stratified by immunotherapy response group (responders vs. non-responders). S5 Fig. Expression patterns of 29 genes across immune cell types derived from scRNA-seq data. S6 Fig. Gene expression pattern of other key genes according to treatment response across three independent melanoma cohorts with bulk RNA-seq data (Wilcoxon rank-sum test). S7 Fig. Feature importance heatmap of responders and non-responders, derived from a 2D Convolutional Neural Network (2D-CNN) model using KEGG pathways. S8 Fig. Expression patterns of genes within the KEGG Chemokine Signaling Pathway (including CCR7) in responders versus non-responders. Even within the same pathway, several genes, such as CCR7, show high expression in responders, whereas others are higher in the non-responders, highlighting intra-pathway heterogeneity. S1 Table. Pathological and clinical characteristics of three distinct melanoma cohorts treated with immunotherapy analyzed in this study. S2 Table. RNA sequencing platforms used in the three distinct melanoma cohorts. S3 Table. Summary statistics of expression for 29 genes in responders and non-responders. S4 Table. Top 10 genes identified by our AI model in relation to immunotherapy responder and non-responders in melanoma. (ZIP) [file pone.0343633.s002.zip › Supplementary figures and tables/S4 Table.xlsx]

## Sheet: S4 Table
S4 Table. Top 10 genes identified by our AI model in relation to immunotherapy responder and non-responders in melanoma
Hugo Symbol	Enriched in	p_val_adj	|avg_log2FC|	Description	Role in the immune system	Role in cancer	References
IFITM3	Non-responder	9.18779e-62	2.41533	Interferon Induced Transmembrane Protein 3	IFITM3 is an innate immune response protein known to restrict various viral infections.	IFITM3 promotes tumor growth, invasion, and metastasis, while its loss suppresses proliferation and induces G0/G1 cell cycle arrest.	https://www.jbc.org/article/S0021-9258(22)01184-X/fulltext# https://pubmed.ncbi.nlm.nih.gov/28544512/ https://pmc.ncbi.nlm.nih.gov/articles/PMC3883121/ https://doi.org/10.1038/s41586-020-2681-2
MT2A	Non-responder	1.38552e-183	2.03456	Metallothionein 2A	MT2A and other family members were shown to be overexpressed in melanoma.	Monocyte recruitment and down-regulation of adaptive immunity	10.3390/ijms23052704 10.1111/j.1468-3083.2012.04653.x
MTRNR2L2	Non-responder	6.15843e-07	1.68633	MT-RNR2 Like 2	MTRNR2L2 exhibits proinflammatory effects in Rheumatoid Arthritis.	Hypomethylation of MTRNR2L2 is associated with an increased risk of cancer development.	10.1002/art.42795 10.3389/fgene.2019.00885
MTRNR2L8	Non-responder	1.10178e-32	1.68196	MT-RNR2 Like 8	No previous publication	No previous publication
IFI6	Non-responder	9.88392e-229	1.64343	Interferon Alpha Inducible Protein 6	IFI6 negatively modulates the induction of innate immune responses	No previous publication	10.3389/fimmu.2023.1105309
CCR7	Responder	4.90126e-179	1.68685	C-C Motif Chemokine Receptor 7	CCR7 plays a critical role in directing immune cells and regulating antigen-specific responses	The CCR7 axis plays a significant role in controlling the migration of tumour cells towards the lymphatic system and metastasis and can thus contribute to the expansion of cancer.	10.1016/s0092-8674(00)80059-8 10.1016/j.ccell.2016.06.003 https://doi.org/10.1016/j.bbcan.2020.188499
HSPA1A	Responder	1.32651e-17	1.63721	Heat Shock Protein Family A (Hsp70) Member 1A	Strengthen NK cells and macrophages.	HSPA1B, HSPA1L, and HSPA1A polymorphisms are also associated with the risk of melanoma cancer.	10.2174/1566524020666200511091540
HSPA1B	Responder	6.83135e-08	1.19011	Heat shock protein family A (Hsp70) member 1B	Upregulated in activated T-reg cells and cytotoxic T cells.	HSPA1B, HSPA1L, and HSPA1A polymorphisms are also associated with the risk of melanoma cancer.	10.2174/1566524020666200511091540
RPL9P9	Responder	9.81311e-163	1.06624	Ribosomal Protein L9 Pseudogene 8	No previous publication	No previous publication
RPL9P8	Responder	1.33378e-162	1.0627	Ribosomal Protein L9 Pseudogene 8	No previous publication	No previous publication
